# Supplementary material for: Probable Pain on the Pain Assessment in Impaired Cognition (PAIC15) Instrument: Assessing Sensitivity and Specificity of Cut-Offs against Three Standards
Source: Brain Sci. 2021 Jun 29;11(7):869. doi: 10.3390/brainsci11070869 (PMC8301856; doi:10.3390/brainsci11070869)
Supplement: Supplementary file 1 [file brainsci-11-00869-s001.zip]

Archive with 1 entries (1 files):
- brainsci-1246172-supplementary.pdf
